# Supplementary material for: Synthesis of a Series of Trimeric Branched Glycoconjugates and Their Applications for Supramolecular Gels and Catalysis
Source: Molecules. 2023 Aug 14;28(16):6056. doi: 10.3390/molecules28166056 (PMC10459207; doi:10.3390/molecules28166056)
Supplement: Supplementary file 1 [file molecules-28-06056-s001.zip]

Archive with 1 entries (1 files):
- molecules-2516349-supplementary.pdf
